# Supplementary material for: Microbiomes of Thalassia testudinum throughout the Atlantic Ocean, Caribbean Sea, and Gulf of Mexico are influenced by site and region while maintaining a core microbiome
Source: Front Microbiol. 2024 Feb 23;15:1357797. doi: 10.3389/fmicb.2024.1357797 (PMC10920284; doi:10.3389/fmicb.2024.1357797)
Supplement: Supplementary file 1 [file Data_Sheet_1.fasta]

>Zotu21
TACGGAGGGAGCTAGCGTTGTTCGGAATTACTGGGCGTAAAGCGCGCGTAGGCGGCGATCCAAGTCAGGGGTGAAATCCC
GGGGCTCAACCCCGGAACTGCCCTTGAAACTAGATTGCTAGAATATTGGAGAGGTAAGTGGAATTCCGAGTGTAGAGGTG
AAATTCGTAGATATTCGGAAGAACACCAGTGGCGAAGGCGACTTACTGGACAATTATTGACGCTGAGGTGCGAAAGCGTG
GGGAGCAAACAGG
>Zotu91
TACGGGAGGGGCAAGCGTTATTCGGCATAACTGGGCGTAAAGGGTTCGTAGACTGTAAAATAAGTTACTTGTTAAATTTT
AAAGCTTAACTTTAAGACAGCTTGTAATACTGTTTTACTTGAGTTTTATACAGAAGAGTAGAATTTTATACGGAAGGGTA
AAATCTTAAGATATATAAAGGAATACCAGTAGCGAAGGCGACTCTTTAGTAAAGACTGACGTTGAGGAACGAAAGTACGG
GTAGCAAACAGG
>Zotu37
TACGAAGGGGGCTAGCGTTGTTCGGAATTACTGGGCGTAAAGCGCACGTAGGCGGACTTTTAAGTCAGATGTGAAATCCC
GAGGCTCAACCTCGGAACTGCATTTGAAACTGGGAGTCTAGAGATCAGGAGAGGTTAGCGGAATACCGAGTGTAGAGGTG
AAATTCGTAGATATTCGGTGGAACACCAGTGGCGAAGGCGGCTAACTGGACTGATACTGACGCTGAGGTGCGAAAGTGTG
GGGAGCAAACAGG
>Zotu35
TACGGAGGGGGTTAGCGTTGTTCGGAATTACTGGGCGTAAAGCGCGCGTAGGCGGACTATTAAGTCAGGGGTGAAATCCC
GGGGCTCAACCCCGGAACTGCCTTTGATACTGGTAGTCTTGAGTTCGAGAGAGGTGAGTGGAATTCCGAGTGTAGAGGTG
AAATTCGTAGATATTCGGAGGAACACCAGTGGCGAAGGCGGCTCACTGGCTCGATACTGACGCTGAGGTGCGAAAGTGTG
GGGAGCAAACAGG
>Zotu7
TACGGAGGGGGTTAGCGTTGTTCGGAATTACTGGGCGTAAAGCGCACGTAGGCGGATTTGTCAGTCAGGGGTGAAATCCC
GGGGCTCAACCCCGGAACTGCCTTTGATACTGCAAGTCTAGAGATCGAGAGAGGTGAGTGGAATTCCGAGTGTAGAGGTG
AAATTCGTAGATATTCGGAGGAACACCAGTGGCGAAGGCGGCTCACTGGCTCGATACTGACGCTGAGGTGCGAAAGCGTG
GGGAGCAAACAGG
>Zotu31
GACGGAGGATGCAAGTGTTATCCGGAATCACTGGGCGTAAAGCGTCTGTAGGTGGTTTAATAAGTCAACTGTTAAATCTT
GAGGCTCAACTTCAAAATCGCAGTCGAAACTATTAGACTAGAGTATAGTAGGGGTAAAGGGAATTTCCAGTGGAGCGGTG
AAATGCGTAGATATTGGAAAGAACACCGATGGCGAAGGCACTTTACTGGGCTATTACTGACACTCAGAGACGAAAGCTAG
GGTAGCAAATGGG
>Zotu78
TACGGGAGTGGCAAGCGTTATCCGGAATTATTGGGCGTAAAGCGTCCGCAGGCGGCCTTGTAAGTCTGTTGTTAAAGCGT
GGAGCTCAACTCCATTTGAGCAATGGAAACTACAAGGCTTGAGTGTGGTAGGGGCAGAGGGAATTCCCGGTGTAGCGGTG
AAATGCGTAGATATCGGGAAGAACACCAGTGGCGAAGGCGCTCTGCTGGGCCATAACTGACGCTCATGGACGAAAGCCAG
GGGAGCGAAAGGG
>Zotu16
CACGGGGGGTGCAAGCGTTACTCGGAATCATTGGGCGTAAAGGGCGCGCAGGCGGCCTGGTTAGTCAGATGTGAAAGCCC
GGGGCTCAACCCCGGAAGTGCATTTGATACTGCCAGGCTTGAGTATGGGAGAGGGAAGTGGAATTCCTGGTGTAGAGGTG
AAATTCGTAGATATCAGGAGGAACACCGGTGGCGAAGGCGACTTCCTGGACCAATACTGACGCTGAGGCGCGAAGGCGTG
GGGAGCAAACAGG
>Zotu343
TACGGAGGGTGCGAGCGTTGTCCGGATTTATTGGGTTTAAAGGGTGCGTAGGCGGCCTGTTAAGTCAGTGGTGAAAGGTA
TCAGCTTAACTGATGAAGTGCCATTGAAACTGGCAGGCTTGAGTACAGACGAGGTAGGCGGAATTTATGGTGTAGCGGTG
AAATGCATAGATACCATAAAGAACACCGATAGCGAAGGCAGCTTACTAGGCTGAGACTGACGCTGAGGCACGAAAGCGTG
GGGAGCGAACAGG
>Zotu152
TACGGAGGGTGCGAGCGTTAATCGGAATTACTGGGCGTAAAGCGCGCGTAGGCGGCTTGTTAAGTTGGAGGTGAAATCCC
CGGGCTCAACCTGGGAACTGCTTTCAAAACTGGCAAGCTTGAGTACGGCAGAGGCAAGTGGAATTTCCAGTGTAGCGGTG
AAATGCGTAGAGATTGGAAGGAACACCAGTGGCGAAGGCGACTTGCTGGGCTGATACTGACGCTGAGGTGCGAAAGCGTG
GGGAGCAAACAGG
>Zotu8
TACGTAGGGTGCGAGCGTTAATCGGAATTACTGGGCGTAAAGCGTGCGCAGGCTGTTTGGCAAGTCAGATGTGAAATCCC
CGAGCTCAACTTGGGAACTGCGTTTGAAACTGCCAGACTAGAATATGTCAGAGGGGGGTAGAATTCCACGTGTAGCAGTG
AAATGCGTAGAGATGTGGAGGAATACCGATGGCGAAGGCAGCCCCCTGGGATAATATTGACGCTCATGCACGAAAGCGTG
GGGAGCGAACAGG
>Zotu30
TACGAAGGGAGCTAGCGTTGTTCGGAATTACTGGGCGTAAAGCGCACGTAGGCGGATTAACAAGTCAGAGGTGAAATCCC
GGGGCTCAACCCCGGAACTGCCTTTGAAACTGTTAGTCTAGAGGATAGGAGAGGCAAGTGGAATACCGAGTGTAGAGGTG
AAATTCGTAGATATTCGGTGGAACACCAGTGGCGAAGGCGACTTGCTGGACTATTTCTGACGCTGAGGTGCGAAAGTGTG
GGGAGCAAACAGG
>Zotu99
TACGGAGGGTGCGAGCGTTAATCGGAATTACTGGGCGTAAAGCGCGCGTAGGTGGTTTGTTAAGTCGGATGTGAAAGCCC
CGGGCTCAACCTGGGAACTGCACCCGATACTGGCCGACTGGAGTGCGAGAGAGGGAGGTAGAATTCCACGTGTAGCGGTG
AAATGCGTAGATATGTGGAGGAATACCGGTGGCGAAGGCGGCCTCCTGGCTCGACACTGACGCTGAGGTGCGAAAGCGTG
GGGAGCAAACAGG
>Zotu104
TACGGAGGATGCAAGCGTTATCCGGAATTATTGGGCGTAAAGCGTCCGCAGGTGGTTATTCAAGTCCGCTGTCAAAAACC
AGAGCTTAACTCTGGGCAGGCAGTGGAAACTGAGAAACTAGAGTCCGGTAGGGGTAGCGGGAATTCCCAGTGTAGCGGTG
AAATGCGTAGATATTGGGAAGAACATCGGTGGCGAAGGCGCGCTACTGGGCCGGAACTGACACTCAGGGACGAAAGCTAG
GGGAGCGAAAGGG
